# Supplementary material for: Genomic analysis demonstrates that histologically-defined astroblastomas are molecularly heterogeneous and that tumors with MN1 rearrangement exhibit the most favorable prognosis
Source: Acta Neuropathol Commun. 2019 Mar 15;7:42. doi: 10.1186/s40478-019-0689-3 (PMC6419470; doi:10.1186/s40478-019-0689-3)
Supplement: Supplementary file 3 — Table S1. Tumor DNA methylation class probabilities from the random forest methylation class prediction algorithm. The lowest probabilities are shaded in blue and the highest probabilities are shaded in red. (XLSX 42 kb) [file 40478_2019_689_MOESM3_ESM.xlsx]

## Sheet: Sheet1
	C1	C3	C5	C6	C7	C9	C10	C11	C12	C13	C14	C17	C19	C20	C22	C23	C24	C29	C30	C31	C32	C33	rC33	C34
A_IDH	0.000281753	4.8343e-11	1.14337e-05	0.000303601	1.73118e-07	0.000433178	5.02175e-11	3.14751e-09	1.11678e-08	7.7571e-12	0.0119638	0.00214959	0.0252042	0.0146531	0.00522749	2.0955e-09	2.87411e-06	9.96659e-08	0.00131402	0.00069123	4.06462e-05	1.12206e-06	0.000373158	3.99721e-05
ATRT_MYC	9.99571e-05	2.32063e-11	1.16768e-06	2.88997e-05	1.04255e-07	4.88125e-05	2.47808e-11	3.79175e-10	1.27861e-09	4.26764e-12	0.00801867	0.000342604	0.00662203	0.00545089	0.0007873	3.00309e-10	7.79614e-07	6.04104e-08	0.000825381	0.000353669	2.08397e-05	6.57113e-07	0.000286414	2.17023e-05
ATRT_SHH	0.000316084	1.37137e-10	5.05568e-06	0.000124823	3.89486e-07	0.000231881	1.50801e-10	1.60191e-09	5.97124e-09	2.52715e-11	0.0106082	0.000816332	0.0073678	0.00875426	0.00233181	1.36585e-09	2.50486e-06	2.26108e-07	0.00162254	0.000259367	5.2405e-05	2.53656e-06	0.000798348	5.44233e-05
ATRT_TYR	0.000141436	2.96732e-11	2.39515e-06	7.68002e-05	1.52125e-07	9.79152e-05	3.22532e-11	9.5343e-10	3.26747e-09	5.34836e-12	0.00596746	0.000394416	0.00566829	0.0042627	0.00131535	7.35489e-10	1.30033e-06	6.76392e-08	0.000850151	0.000159909	2.54568e-05	9.95428e-07	0.000298932	2.74677e-05
CHGL	4.96717e-05	2.40934e-11	6.30605e-07	1.79731e-05	4.54301e-08	3.81403e-05	2.65734e-11	2.47501e-10	9.96464e-10	4.19154e-12	0.00204081	0.000138771	0.00222798	0.00191387	0.000585011	3.07518e-10	3.45943e-06	6.74968e-08	0.000312685	0.000100888	9.13681e-06	2.84044e-07	0.000100687	9.95167e-06
CHORDM	0.000156017	1.75161e-11	8.67874e-07	2.36232e-05	1.04613e-07	4.35748e-05	1.94877e-11	3.52291e-10	1.28977e-09	3.57722e-12	0.0143626	0.000533579	0.00831635	0.00651278	0.000633553	3.08689e-10	8.19948e-07	5.42624e-08	0.00117683	0.00140014	2.06067e-05	6.59785e-07	0.000283722	2.18289e-05
CN	0.000137645	5.34334e-11	1.42234e-06	4.70366e-05	1.1125e-07	0.000127776	5.65799e-11	4.96185e-10	2.35259e-09	9.6869e-12	0.00633006	0.000336659	0.00746697	0.00700762	0.00221374	6.37568e-10	1.54242e-06	1.19703e-07	0.00118091	0.00023051	2.45574e-05	7.66743e-07	0.000250715	2.39152e-05
CNS_NB_FOXR2	0.000170844	6.46082e-11	1.98153e-06	5.24092e-05	1.49887e-07	0.000120747	6.95804e-11	5.2291e-10	2.23395e-09	1.15964e-11	0.00652332	0.000468175	0.00974419	0.00697945	0.00175592	4.86172e-10	1.10641e-06	1.21738e-07	0.00121849	0.000270507	2.94126e-05	9.53355e-07	0.000344961	2.91427e-05
PLEX_PED_B	0.00101172	7.25671e-11	1.71795e-06	3.54781e-05	1.27148e-05	6.08386e-05	7.53417e-11	4.43634e-10	1.64316e-09	1.48595e-11	0.0119692	0.0134111	0.0154458	0.0123413	0.00107237	3.71625e-10	1.04443e-06	1.69855e-07	0.0122499	0.000440776	0.000637376	6.25072e-05	0.0149139	0.000641974
CPH_ADM	0.000125647	1.35865e-10	1.21076e-06	3.39682e-05	1.28082e-07	6.96614e-05	1.48628e-10	4.65765e-10	1.80143e-09	2.86671e-11	0.00501749	0.00032667	0.00496691	0.00511356	0.00109579	4.57078e-10	1.17726e-06	1.97701e-07	0.00110511	0.00019855	2.35934e-05	8.31473e-07	0.000340158	2.37831e-05
CPH_PAP	0.000161347	4.64718e-11	1.58343e-06	3.95396e-05	1.20541e-07	7.36807e-05	5.57486e-11	6.25099e-10	2.20031e-09	9.12005e-12	0.0175571	0.000435545	0.00773025	0.0105819	0.0012867	5.69105e-10	4.47602e-06	1.46535e-07	0.00158927	0.000720298	2.66967e-05	8.8834e-07	0.000400008	2.7857e-05
PLEX_AD	6.85431e-05	2.86346e-11	1.13851e-06	3.50812e-05	5.60784e-08	7.59982e-05	3.30368e-11	4.43285e-10	1.88477e-09	4.30937e-12	0.00274015	0.000199334	0.0030488	0.0028664	0.00114528	4.68655e-10	1.17841e-06	6.87439e-08	0.000545501	0.000123674	1.12761e-05	3.82887e-07	0.000126611	1.10271e-05
PLEX_PED_A	0.000763894	6.34543e-11	8.74019e-07	2.37742e-05	6.02204e-08	5.26585e-05	6.68719e-11	2.90968e-10	1.28189e-09	1.10127e-11	0.0129748	0.0225081	0.0247894	0.0249682	0.000753725	3.1138e-10	8.31674e-07	1.10795e-07	0.00554051	0.000336372	1.81919e-05	5.46819e-07	0.000473399	2.26014e-05
ANA_PA	0.000106224	4.3088e-11	0.000129925	0.00306631	8.18534e-08	0.0136099	4.21384e-11	1.57309e-08	1.15435e-07	5.7394e-12	0.00940852	0.000240259	0.0109368	0.00655682	0.00464361	5.45604e-09	7.04158e-06	7.52144e-08	0.000647423	0.000136943	2.01155e-05	4.84378e-07	0.000174973	1.92269e-05
LGG_DIG_DIA	2.86282e-05	1.52949e-11	5.93098e-07	1.51037e-05	3.18735e-08	3.14625e-05	1.98055e-11	2.21128e-10	7.88242e-10	2.2937e-12	0.00156005	0.000109619	0.00195064	0.00113057	0.0010112	1.86143e-10	1.22811e-06	4.43344e-08	0.000295901	0.000132672	8.27391e-06	1.93394e-07	0.000133919	7.79781e-06
IHG	9.04474e-05	3.19317e-11	5.95579e-06	0.000117106	6.12467e-08	0.00302189	3.42743e-11	1.70349e-09	4.88239e-08	4.41793e-12	0.00568038	0.000232705	0.00567587	0.03707	0.00953786	1.66085e-08	1.39203e-05	7.3088e-08	0.000499127	0.000285557	1.64645e-05	3.85845e-07	0.000133066	1.84466e-05
LGG_DNT	0.000190183	3.34442e-11	1.94559e-06	0.000199233	1.53594e-07	0.000236692	3.56452e-11	4.6585e-10	2.38704e-09	5.42411e-12	0.00656784	0.00109324	0.0264846	0.00599236	0.0105028	3.8097e-10	9.74565e-07	7.12733e-08	0.000969744	0.000651683	3.04097e-05	9.65354e-07	0.000328408	3.01665e-05
DLGNT	9.09847e-05	1.52784e-11	2.37039e-05	0.000377954	5.71335e-08	0.00018986	1.62041e-11	1.37605e-09	6.61996e-09	2.53334e-12	0.00705419	0.00027855	0.0050257	0.00287789	0.00106924	5.66133e-10	8.77785e-07	3.09332e-08	0.000367979	0.000159378	1.01482e-05	3.41731e-07	0.000139886	1.04132e-05
EFT_CIC	8.27726e-05	1.48911e-10	1.09716e-06	2.83732e-05	2.21643e-07	5.71412e-05	1.34706e-10	4.00723e-10	1.56962e-09	2.52645e-11	0.00415506	0.000260223	0.00387752	0.00375138	0.000877165	3.76443e-10	9.64125e-07	1.82288e-07	0.000944761	0.000206405	2.89959e-05	1.30122e-06	0.000369059	2.97449e-05
ENB_A	0.000234576	1.89953e-11	9.27836e-07	2.64621e-05	9.26828e-08	5.06244e-05	2.00939e-11	3.39568e-10	1.26907e-09	3.47253e-12	0.0119447	0.00210207	0.0133188	0.00635231	0.000744594	2.94671e-10	5.57087e-07	3.83559e-08	0.00149472	0.000265356	1.75617e-05	5.76839e-07	0.000218654	2.10166e-05
ENB_B	8.61842e-05	3.61725e-11	1.1163e-06	2.92074e-05	1.38582e-07	5.87646e-05	3.95305e-11	4.16938e-10	1.57147e-09	6.97036e-12	0.0032568	9.21471e-05	0.00356799	0.00481082	0.000904027	3.904e-10	9.11515e-07	7.7226e-08	0.00042938	0.000228333	2.53405e-05	8.33243e-07	0.000327421	2.14767e-05
EPN_MPE	0.000113434	1.41282e-10	1.47608e-06	4.25458e-05	1.16273e-07	9.6705e-05	1.55698e-10	5.50762e-10	2.32285e-09	2.49497e-11	0.00467424	0.000299018	0.00501244	0.00483944	0.00145814	6.27641e-10	2.25153e-06	3.63837e-07	0.000777679	0.00019758	2.42515e-05	8.67484e-07	0.000289221	2.3254e-05
SUBEPN_PF	0.000206272	7.88241e-11	1.8884e-06	6.05892e-05	1.7451e-07	0.000177376	8.78487e-11	7.68074e-10	3.39776e-09	1.2375e-11	0.00924606	0.00047878	0.00876509	0.0113205	0.00280734	1.0092e-09	2.15872e-06	1.73934e-07	0.00155827	0.00034828	5.34148e-05	1.14604e-06	0.000354906	4.76176e-05
EPN_PF_A	0.000425705	2.69416e-10	2.77341e-06	9.18979e-05	4.08626e-07	0.000224309	2.58044e-10	8.98109e-10	3.83616e-09	4.18895e-11	0.00931755	0.000700943	0.0113231	0.0112403	0.00353396	9.67462e-10	1.71525e-06	3.52851e-07	0.00399545	0.00036236	8.30804e-05	2.63393e-06	0.000776636	8.3547e-05
EPN_PF_B	0.000246881	2.44425e-10	1.33164e-06	4.22046e-05	1.85659e-07	0.000124396	2.1353e-10	4.64577e-10	2.18642e-09	2.86307e-11	0.00839765	0.000517354	0.00862308	0.0123221	0.00159748	5.81434e-10	1.31951e-06	3.19937e-07	0.0016458	0.000318895	5.56361e-05	1.41133e-06	0.000380474	5.57448e-05
EPN_RELA	0.985108	3.39938e-10	8.51444e-06	0.000400586	2.87747e-07	0.000677689	3.42898e-10	5.48632e-09	1.81947e-08	5.19591e-11	0.0194407	0.00112064	0.0240765	0.0361962	0.00708849	4.34158e-09	5.32678e-06	4.17599e-07	0.888943	0.000728697	6.96124e-05	1.85296e-06	0.00058671	6.81773e-05
EPN_SPINE	0.000155551	2.41621e-10	2.25381e-06	5.59428e-05	1.41636e-07	0.000157748	2.32064e-10	7.92288e-10	4.47538e-09	4.61384e-11	0.00681144	0.000362109	0.0066684	0.00887538	0.00178947	2.0576e-09	1.90892e-06	7.81244e-07	0.00101831	0.000257887	5.51728e-05	1.13738e-06	0.000317042	4.57308e-05
SUBEPN_SPINE	0.000152747	4.35921e-11	1.84805e-06	7.16287e-05	7.06848e-08	0.000157503	4.70442e-11	5.0528e-10	2.33863e-09	7.09298e-12	0.00782259	0.000423747	0.0123925	0.00885107	0.00256365	5.68391e-10	1.1237e-06	8.13947e-08	0.000743953	0.000181999	1.97675e-05	5.37458e-07	0.000154556	1.9654e-05
SUBEPN_ST	0.000113744	3.80416e-11	1.19614e-06	3.95206e-05	1.08579e-07	0.000116192	3.84163e-11	4.33324e-10	2.0432e-09	5.5995e-12	0.00515643	0.000272221	0.00487298	0.00899208	0.00157345	5.36762e-10	9.8639e-07	7.96294e-08	0.000758984	0.000205999	2.28525e-05	7.15391e-07	0.000214403	2.35076e-05
EPN_YAP	0.000135198	5.41174e-11	1.1564e-06	3.35013e-05	1.13699e-07	8.71549e-05	5.69483e-11	3.70809e-10	1.78942e-09	9.116e-12	0.00521371	0.000403459	0.00634854	0.00775483	0.00115192	4.16241e-10	8.97709e-07	9.12888e-08	0.00105839	0.00021542	2.39305e-05	7.31207e-07	0.000245386	2.73138e-05
ETMR	0.000247615	6.86239e-11	1.90907e-06	4.91223e-05	2.95671e-07	0.000113477	7.4052e-11	5.82385e-10	2.48746e-09	1.25047e-11	0.0111515	0.000795566	0.0128835	0.00968996	0.00169613	5.97075e-10	1.34602e-06	1.36681e-07	0.00153797	0.000390423	5.23922e-05	1.88696e-06	0.000661018	5.46243e-05
EWS	7.18728e-05	4.66107e-11	9.91868e-07	2.4056e-05	7.14409e-08	5.09449e-05	5.59708e-11	3.07787e-10	1.30128e-09	9.06809e-12	0.00353239	0.00021319	0.00334965	0.00323691	0.000767668	2.88476e-10	7.67622e-07	8.05155e-08	0.000827243	0.000148783	1.34292e-05	4.72274e-07	0.000168755	1.40376e-05
GBM_G34	0.000163611	5.88181e-11	1.99006e-06	4.38541e-05	1.72111e-07	0.000118608	6.15216e-11	4.85077e-10	2.27805e-09	1.04611e-11	0.00620469	0.000396401	0.00677372	0.00623998	0.00165125	5.07818e-10	1.09558e-06	1.11163e-07	0.00107515	0.000249861	3.09137e-05	1.07616e-06	0.000340062	3.15821e-05
GBM_MID	0.000124695	3.0637e-11	5.05443e-06	0.000154504	1.7688e-07	0.000335693	3.34771e-11	5.11244e-10	2.7498e-09	4.76878e-12	0.00452488	0.000501463	0.057169	0.00445408	0.00294582	2.84481e-10	6.27244e-07	5.43248e-08	0.000900904	0.000187053	3.18898e-05	1.08882e-06	0.000427105	3.06325e-05
A_IDH_HG	0.000142329	3.50079e-11	3.41859e-06	5.47334e-05	2.27635e-07	0.000142234	3.63538e-11	5.82625e-10	2.41596e-09	5.91297e-12	0.00280986	4.60798e-05	0.00212768	0.00310889	0.00216054	4.85083e-10	1.05435e-06	7.54404e-08	0.00185848	0.000140259	3.44194e-05	1.50124e-06	0.00044252	3.61277e-05
DMG_K27	0.000502405	4.4255e-11	7.27489e-05	0.000777205	4.80406e-07	0.00395843	4.4904e-11	8.41941e-09	4.48672e-08	6.45196e-12	0.0357785	0.00107103	0.113799	0.0416552	0.00761162	6.32538e-09	5.24241e-06	1.0245e-07	0.00321143	0.00113771	0.000111437	2.74122e-06	0.00127391	0.000110805
CONTR_INFLAM	0.000164829	4.83778e-11	1.4043e-06	3.76974e-05	1.29963e-07	6.85893e-05	5.51181e-11	6.30659e-10	1.99438e-09	8.84461e-12	0.0289513	0.000501472	0.00738778	0.00801862	0.00156682	5.37679e-10	1.57952e-06	1.07576e-07	0.00110153	0.000769139	2.47076e-05	8.29966e-07	0.00033488	2.44361e-05
GBM_MES	0.000105302	8.58387e-11	7.26889e-05	0.00131248	1.0413e-07	0.00863961	9.26197e-11	5.28996e-08	3.06055e-07	1.22375e-11	0.0691291	0.00143937	0.0557304	0.131293	0.0213005	8.61154e-08	7.64172e-05	2.19094e-07	0.000477498	0.00677406	5.03383e-05	7.40027e-07	0.000172481	5.42066e-05
GBM_RTK_III	2.60633e-05	2.23191e-11	6.58348e-06	0.000184059	1.92915e-08	0.000675823	2.13147e-11	7.77346e-10	5.95845e-09	2.82011e-12	0.00137543	8.3922e-05	0.00454666	0.00167241	0.00603524	7.90118e-10	1.05513e-06	4.15546e-08	0.000138797	4.77306e-05	6.00203e-06	1.19263e-07	4.20506e-05	5.19167e-06
GBM_MYCN	5.36513e-05	1.52808e-10	1.15508e-05	0.000960879	4.52921e-08	0.00291703	1.32325e-10	1.09797e-09	1.27135e-08	1.67817e-11	0.001628	0.000114057	0.00245748	0.00188533	0.0411528	9.52674e-10	1.74306e-06	1.65208e-07	0.000274889	5.42767e-05	1.52985e-05	2.78995e-07	7.71096e-05	1.21872e-05
GBM_RTK_I	0.000364931	1.2789e-10	8.07067e-07	3.43546e-05	9.49934e-07	6.87141e-05	1.27312e-10	4.85478e-11	1.96208e-10	2.27733e-11	0.00062666	0.000501374	0.0103986	9.57694e-05	0.00186816	2.02052e-11	1.1905e-07	1.579e-07	0.0039317	8.7641e-05	6.39005e-05	4.71626e-06	0.00243496	5.32585e-05
GBM_RTK_II	0.000219001	7.72884e-11	3.97777e-05	0.000482391	2.11537e-07	0.0033565	7.2774e-11	1.04459e-08	6.24609e-08	1.20819e-11	0.000449624	3.24396e-05	0.000253005	0.011932	0.00476693	1.00952e-08	7.49516e-06	1.37271e-07	0.00359399	1.25765e-07	3.469e-05	1.3812e-06	0.000644883	3.1201e-05
LGG_GG	0.000137063	2.87216e-11	6.45012e-06	0.00263204	8.82891e-08	0.00343424	3.27463e-11	9.67794e-09	5.075e-08	4.63085e-12	0.0141749	0.00124543	0.0285096	0.0841061	0.127003	2.19845e-08	1.1394e-05	6.74307e-08	0.000586905	0.000539272	2.03923e-05	5.49816e-07	0.000180398	2.18983e-05
CONTR_REACT	9.31727e-05	2.18375e-11	3.33909e-06	0.000174144	8.64418e-08	0.000198062	2.6038e-11	3.6227e-09	7.3259e-09	3.60876e-12	0.0793194	0.000422856	0.0134867	0.00900013	0.0302435	1.66501e-09	5.7423e-06	6.24981e-08	0.000617302	0.934248	1.76715e-05	5.56485e-07	0.000187652	1.72345e-05
HGNET_BCOR	0.000100178	2.90236e-10	2.07489e-06	5.72029e-05	1.6452e-07	0.000129076	2.90689e-10	6.73612e-10	3.08569e-09	3.59291e-11	0.00385827	0.000253544	0.00422978	0.0056214	0.00159193	6.94361e-10	1.24747e-06	2.46196e-07	0.000766928	0.000163216	2.93433e-05	1.03846e-06	0.000290191	2.74075e-05
HGNET_MN1	0.000132518	1	1.71521e-06	4.70586e-05	0.999972	9.28163e-05	1	5.20293e-10	2.20793e-09	1	0.0049254	0.000376105	0.00551884	0.00567878	0.00131	5.6045e-10	1.74728e-06	0.999989	0.00111877	0.000218002	0.996753	0.999843	0.951113	0.996669
HMB	0.000173842	6.47123e-11	3.00771e-06	0.000110464	1.12526e-07	0.000266203	7.88646e-11	1.54599e-09	6.50875e-09	1.06207e-11	0.00714865	0.000542442	0.0101559	0.00713999	0.00370692	1.66539e-09	5.86286e-06	1.74746e-07	0.00130734	0.000387899	2.57365e-05	7.28935e-07	0.00034714	2.55478e-05
SFT_HMPC	8.06023e-05	3.50712e-11	7.89302e-07	2.13234e-05	7.45961e-08	4.49989e-05	3.93612e-11	2.87567e-10	1.15359e-09	6.77619e-12	0.00321015	0.000217585	0.00351419	0.0095698	0.000700672	2.75749e-10	8.8801e-07	7.81636e-08	0.00138636	0.000133585	1.46138e-05	5.39484e-07	0.000208162	1.4886e-05
LGG_MYB	0.000158478	4.06988e-11	5.05509e-06	0.000389582	1.12685e-07	0.000690643	4.25793e-11	1.4979e-09	7.47749e-09	5.99451e-12	0.00979008	0.000499443	0.0139553	0.0182627	0.0131218	1.67551e-09	1.90899e-06	8.45849e-08	0.000845939	0.000318059	3.24698e-05	7.32209e-07	0.000233112	3.12986e-05
LIPN	4.10677e-05	2.00569e-11	7.13339e-07	2.04067e-05	4.18239e-08	4.25051e-05	2.14539e-11	2.58788e-10	1.03053e-09	3.81404e-12	0.00175673	0.000121308	0.00192142	0.00170483	0.000634621	2.43671e-10	5.22315e-07	4.25839e-08	0.000361662	7.75121e-05	7.68832e-06	2.64036e-07	8.88682e-05	7.86973e-06
MB_G3	0.000509655	4.32842e-11	1.57975e-06	3.87955e-05	2.56239e-06	7.5838e-05	4.78757e-11	5.84544e-10	2.13989e-09	8.45267e-12	0.0148913	0.00142332	0.0121829	0.0117096	0.0012684	5.46671e-10	1.21442e-06	1.06211e-07	0.00449843	0.000512926	0.000197692	1.46196e-05	0.00308533	0.000243394
MB_G4	0.000370548	7.17275e-11	2.5118e-06	8.35845e-05	1.29301e-07	0.000156174	7.53901e-11	9.98893e-10	3.63012e-09	1.3522e-11	0.00961881	0.000644325	0.0118893	0.0120256	0.00254646	9.16604e-10	1.75207e-06	1.58355e-07	0.00269168	0.000425244	3.31962e-05	9.42439e-07	0.000402039	3.18658e-05
MB_SHH_CHL_AD	0.000697315	7.8113e-11	3.19554e-06	9.19557e-05	1.24339e-06	0.000174402	8.0343e-11	8.62757e-10	3.39209e-09	1.35193e-11	0.0155549	0.00453548	0.0193789	0.0140181	0.00302554	6.82106e-10	1.36898e-06	1.5124e-07	0.00445299	0.000435409	0.000150014	7.73057e-06	0.0026092	0.000156821
MB_SHH_INF	3.03674e-05	4.98858e-11	1.73032e-06	5.75214e-05	1.02943e-08	0.000121237	5.2434e-11	6.59392e-10	2.67929e-09	8.96339e-12	0.00152715	3.63291e-05	0.00197453	0.00155161	0.00188729	6.25145e-10	1.32584e-06	1.03703e-07	0.000183996	9.60799e-05	3.38511e-06	7.57313e-08	1.97493e-05	3.19374e-06
MB_WNT	0.000207226	6.35459e-11	2.00964e-06	5.90175e-05	1.81916e-07	0.000122386	6.85493e-11	6.86022e-10	2.67351e-09	1.44981e-11	0.00676679	0.00047046	0.00970081	0.00747876	0.00190452	6.21819e-10	1.32289e-06	1.78763e-07	0.00159194	0.000279758	3.55759e-05	1.15934e-06	0.000439914	4.22404e-05
SCHW_MEL	1.41305e-05	1.82019e-11	6.94938e-07	1.71819e-05	1.41053e-08	4.05838e-05	2.31144e-11	2.54046e-10	9.58397e-10	3.32928e-12	0.000832371	4.29433e-05	0.000663575	0.000594465	0.0006132	2.03696e-10	1.20558e-06	5.126e-08	0.000111788	4.91924e-05	2.65969e-06	9.16203e-08	3.86685e-05	2.8638e-06
MELCYT	6.29327e-05	2.35048e-11	1.43448e-06	3.04046e-05	6.31485e-08	5.99633e-05	2.58296e-11	4.44841e-10	1.84417e-09	4.23479e-12	0.00381997	0.000182519	0.00297991	0.00274937	0.000791761	3.84793e-10	9.18194e-07	5.4935e-08	0.000519559	0.000127297	1.13651e-05	3.9112e-07	0.000147671	1.14862e-05
MELAN	5.88195e-05	2.10194e-11	2.73535e-06	2.99508e-05	6.73182e-08	5.55637e-05	2.35691e-11	4.29945e-10	1.90708e-09	3.97459e-12	0.00675537	0.000177193	0.00254777	0.00248778	0.000848282	3.12714e-10	1.09306e-06	7.10438e-08	0.000515515	0.000126297	1.06074e-05	3.8699e-07	0.000226601	1.0845e-05
MNG	0.000496806	3.80638e-10	2.43082e-06	4.82672e-05	5.7567e-07	9.08849e-05	4.71526e-10	9.17709e-10	2.87055e-09	7.93455e-11	0.0162377	0.00131261	0.0181018	0.0132244	0.0016563	7.51008e-10	2.91057e-06	7.82218e-07	0.00450814	0.000458391	0.000104149	3.40421e-06	0.00191721	0.000104748
CONTR_ADENOPIT	9.07305e-05	2.98145e-11	1.04812e-06	2.69296e-05	7.20079e-08	5.35327e-05	3.36648e-11	3.14328e-10	1.27558e-09	5.25694e-12	0.00370399	0.000362648	0.00442108	0.00416752	0.000928395	2.98032e-10	6.94853e-07	5.8542e-08	0.000528214	0.000162904	1.3691e-05	4.65349e-07	0.000321528	1.43145e-05
CONTR_CEBM	4.37034e-05	2.20404e-11	8.37214e-07	2.47377e-05	4.34608e-08	5.92362e-05	2.35674e-11	2.80211e-10	1.28339e-09	3.98555e-12	0.00197609	0.000118494	0.00232348	0.00232831	0.000819622	2.98578e-10	6.10716e-07	4.41966e-08	0.000294665	8.96149e-05	8.31807e-06	3.36675e-07	0.000108601	8.94097e-06
CONTR_WM	3.73665e-05	1.38679e-11	5.68714e-07	1.69367e-05	3.60845e-08	3.25708e-05	1.53177e-11	2.07171e-10	8.16998e-10	2.57531e-12	0.00161309	0.000153634	0.00236632	0.00152964	0.000500793	1.83061e-10	3.89914e-07	3.24313e-08	0.000232688	6.82065e-05	6.55951e-06	2.1849e-07	0.000114355	6.76408e-06
CONTR_HEMI	0.000445971	2.79027e-11	1.73315e-06	8.11346e-05	1.17854e-07	0.00010506	3.11431e-11	7.2556e-10	2.62255e-09	5.12178e-12	0.027378	0.917493	0.0377508	0.0273764	0.00219062	6.12438e-10	1.20045e-06	6.05815e-08	0.000904534	0.000630511	2.36497e-05	7.61469e-07	0.000376876	2.5519e-05
CONTR_HYPTHAL	3.98295e-05	1.32224e-11	6.47056e-07	3.24032e-05	2.87365e-08	4.13735e-05	1.44072e-11	2.86581e-10	9.09709e-10	2.32366e-12	0.00218085	0.00046558	0.00475125	0.00136485	0.000956485	2.11236e-10	4.38801e-07	2.80468e-08	0.000179773	5.97072e-05	5.40224e-06	1.78981e-07	6.40344e-05	5.97028e-06
CONTR_PINEAL	6.43395e-05	2.10941e-11	9.7972e-07	2.63904e-05	5.99978e-08	5.08259e-05	2.29696e-11	3.51973e-10	1.34684e-09	3.7796e-12	0.00263999	0.000265582	0.0032132	0.00256925	0.000776036	3.16979e-10	7.03898e-07	4.49815e-08	0.000404778	0.000108224	9.83586e-06	3.78293e-07	0.000146455	1.06157e-05
CONTR_PONS	6.04483e-05	2.02461e-11	1.45698e-06	5.04954e-05	4.52691e-08	7.57912e-05	2.22145e-11	5.57344e-10	2.06029e-09	3.51083e-12	0.00313394	0.000739777	0.00818249	0.00316366	0.00136023	3.85575e-10	8.75885e-07	4.40416e-08	0.000302941	9.52707e-05	8.83523e-06	2.79733e-07	9.72013e-05	9.14079e-06
O_IDH	0.000263244	4.8041e-11	4.91203e-06	8.25369e-05	2.83616e-07	8.7406e-05	5.18293e-11	6.60412e-10	2.23279e-09	9.02634e-12	0.0114674	0.00302978	0.0173945	0.0103	0.00103151	4.3345e-10	9.24047e-07	1.03059e-07	0.00109189	0.000287796	4.09688e-05	1.50428e-06	0.000435414	4.26088e-05
LGG_PA_GG_ST	0.000114359	2.78854e-11	9.84804e-06	0.000921732	9.92242e-08	0.00118743	3.04435e-11	5.59912e-09	2.42393e-08	4.14593e-12	0.0327372	0.00026332	0.035795	0.0261403	0.550533	3.27603e-09	8.07057e-06	6.63531e-08	0.000670472	0.017909	3.05846e-05	6.08822e-07	0.000219986	3.07197e-05
LGG_PA_PF	0.000395857	4.15063e-11	2.97173e-06	0.000171822	4.72149e-07	0.000392159	4.52129e-11	4.14937e-10	2.34896e-09	6.57828e-12	0.0268199	0.00119019	0.0524931	0.017346	0.0282879	2.89191e-10	1.46862e-06	1.09342e-07	0.00230481	0.00510398	0.000101001	2.8918e-06	0.000939233	9.82776e-05
LGG_PA_MID	0.000107627	2.89092e-11	4.25586e-06	0.000126294	9.40363e-08	0.000212607	3.38678e-11	1.48861e-09	6.17951e-09	4.62875e-12	0.010265	0.000317527	0.00795451	0.00422202	0.00849117	8.97681e-10	2.83113e-06	7.21736e-08	0.000663348	0.0022084	2.06582e-05	6.01244e-07	0.000202614	2.09589e-05
PIN_T_PB_B	0.000111004	2.94247e-11	1.03122e-06	2.70589e-05	1.05048e-07	5.4275e-05	3.18897e-11	3.70683e-10	1.42848e-09	5.66604e-12	0.00398091	0.000308707	0.00472572	0.00416507	0.000909246	3.48112e-10	7.59257e-07	6.38661e-08	0.000731484	0.000167122	1.82875e-05	6.61642e-07	0.000257129	1.91223e-05
PIN_T_PB_A	2.62352e-05	1.58602e-11	6.30913e-07	1.80937e-05	2.70744e-08	3.60474e-05	1.71387e-11	2.2915e-10	9.12901e-10	2.81766e-12	0.00129374	5.99922e-05	0.00128394	0.00110629	0.000528299	2.14839e-10	4.34744e-07	3.20344e-08	0.00018129	5.2224e-05	5.03027e-06	1.69428e-07	5.79338e-05	5.15239e-06
LYMPHO	5.39218e-05	1.93446e-11	7.41692e-07	1.99313e-05	5.3096e-08	4.05335e-05	2.08615e-11	2.65273e-10	1.04988e-09	3.51066e-12	0.00225212	0.000147451	0.00236068	0.00210304	0.000610603	2.46779e-10	5.43063e-07	4.07558e-08	0.00035419	9.66762e-05	9.66045e-06	3.31394e-07	0.000112741	9.87852e-06
PLASMA	3.65034e-05	1.79917e-11	7.25973e-07	1.84222e-05	3.674e-08	3.75351e-05	1.93091e-11	2.45427e-10	1.04647e-09	3.52367e-12	0.0016752	0.000107047	0.0017894	0.00153164	0.000572733	2.27534e-10	5.334e-07	3.99055e-08	0.000252181	7.1792e-05	6.81747e-06	2.30929e-07	7.97418e-05	6.98083e-06
PGG_nC	8.05212e-05	4.3909e-11	8.65244e-07	2.42931e-05	8.88436e-08	5.1437e-05	4.99969e-11	3.14354e-10	1.27002e-09	9.00577e-12	0.00325806	0.000220283	0.00356185	0.00306094	0.000828909	3.10501e-10	7.23085e-07	1.37781e-07	0.000593951	0.000141631	1.62364e-05	6.82466e-07	0.000783704	1.73878e-05
PITAD_ACTH	9.96727e-05	2.70841e-11	8.61531e-07	2.28532e-05	9.76823e-08	4.62159e-05	2.91248e-11	2.94273e-10	1.11138e-09	4.95741e-12	0.00399494	0.000283842	0.00424285	0.00390959	0.000660693	2.58819e-10	5.80811e-07	5.34251e-08	0.000714276	0.000307095	1.74277e-05	6.11837e-07	0.000263826	1.80153e-05
PITAD_FSH_LH	0.000101451	1.97312e-11	8.98246e-07	2.44485e-05	8.92104e-08	4.77268e-05	2.15066e-11	3.05187e-10	1.17862e-09	3.45951e-12	0.00384269	0.000281613	0.00404407	0.00397955	0.000714554	2.80005e-10	6.02425e-07	4.23423e-08	0.000640893	0.000164188	1.62404e-05	5.62423e-07	0.000255343	1.67179e-05
PITAD_PRL	5.13396e-05	1.68841e-11	6.93323e-07	1.86855e-05	4.65613e-08	3.84539e-05	1.82834e-11	2.27222e-10	9.01797e-10	3.1058e-12	0.00208286	0.000153424	0.00236856	0.00215048	0.000577986	2.04655e-10	4.68604e-07	3.49604e-08	0.000339979	9.69235e-05	8.73898e-06	2.95519e-07	0.000146305	8.99669e-06
PITAD_STH_DNS_A	1.56062e-05	1.26948e-11	4.23969e-07	1.19286e-05	1.51285e-08	2.5142e-05	1.36548e-11	1.56265e-10	6.1968e-10	2.22906e-12	0.000691391	4.00365e-05	0.000759884	0.000685676	0.000357542	1.44782e-10	2.88432e-07	2.31051e-08	0.00010867	3.23177e-05	3.28061e-06	9.4658e-08	3.04694e-05	2.96924e-06
PITAD_STH_DNS_B	5.07739e-05	1.31369e-11	5.16668e-07	1.488e-05	5.05136e-08	3.0626e-05	1.40558e-11	1.95938e-10	7.79412e-10	2.34638e-12	0.00216219	0.000137898	0.00232764	0.00197543	0.000448257	1.82613e-10	3.82057e-07	2.66791e-08	0.000337815	9.06617e-05	9.20288e-06	3.34394e-07	0.000109374	1.05473e-05
PITAD_STH_SPA	5.51265e-05	2.48985e-11	7.06013e-07	1.91337e-05	6.85051e-08	3.99233e-05	2.65868e-11	2.46926e-10	9.84554e-10	4.47451e-12	0.00227172	0.000159006	0.00248901	0.00226171	0.000589161	2.29802e-10	4.99618e-07	4.52338e-08	0.000388134	9.97295e-05	1.1755e-05	4.22828e-07	0.000139017	1.21152e-05
PITAD_TSH	6.17599e-05	1.66696e-11	7.39341e-07	1.98114e-05	5.32625e-08	4.04905e-05	1.77896e-11	2.60605e-10	1.02141e-09	2.91718e-12	0.00261413	0.000216491	0.00293988	0.00263363	0.000581829	2.37494e-10	5.09698e-07	3.5229e-08	0.000417056	0.000110524	9.97032e-06	3.52195e-07	0.00016737	1.05783e-05
PITUI	0.000154125	5.02195e-11	1.87604e-06	6.36305e-05	1.21995e-07	0.000101642	5.72462e-11	7.03685e-10	2.57552e-09	7.98247e-12	0.0151694	0.000486505	0.0083335	0.0110319	0.0017899	6.78892e-10	1.70672e-06	1.19526e-07	0.000949985	0.000830949	2.43742e-05	7.5913e-07	0.000267195	2.77752e-05
PIN_T_PPT	0.000135671	2.54157e-11	9.40276e-07	2.62037e-05	1.18816e-07	5.02104e-05	2.76622e-11	3.5045e-10	1.34267e-09	4.62829e-12	0.00534488	0.000396171	0.00586906	0.00479439	0.000753067	3.32145e-10	6.66433e-07	5.19555e-08	0.000818068	0.000198946	1.99994e-05	7.73255e-07	0.000278413	2.17834e-05
PTPR_A	6.62857e-05	1.97112e-11	7.44999e-07	2.12846e-05	6.91066e-08	4.4496e-05	2.13756e-11	2.87968e-10	1.16488e-09	3.328e-12	0.00310734	0.000193177	0.00495773	0.00318218	0.00067718	2.80579e-10	5.89236e-07	4.68364e-08	0.000448964	0.000146585	1.18643e-05	3.90569e-07	0.000145699	2.25121e-05
PTPR_B	8.51176e-05	3.42763e-11	1.26087e-06	3.18927e-05	8.47679e-08	6.5212e-05	3.6903e-11	4.29545e-10	1.72864e-09	5.93562e-12	0.00374877	0.000234166	0.0041345	0.00332662	0.000906289	4.06125e-10	7.75725e-07	6.65463e-08	0.000563971	0.000145201	1.49448e-05	5.11792e-07	0.000181315	2.07263e-05
PXA	0.000175079	1.06318e-10	0.999471	0.984227	1.27898e-07	0.949708	1.08194e-10	1	0.999999	1.40668e-11	0.140072	0.000687798	0.017753	0.103964	0.0206986	1	0.999757	2.0552e-07	0.000980827	0.00258453	3.86779e-05	7.58818e-07	0.000358809	3.75191e-05
RETB	0.000130543	2.42486e-11	9.61217e-07	2.68249e-05	1.02809e-07	5.13267e-05	2.62347e-11	3.73259e-10	1.38664e-09	4.38207e-12	0.00472598	0.00147663	0.00546628	0.00470626	0.000792707	3.4201e-10	7.06423e-07	5.17409e-08	0.000722073	0.00018234	1.81576e-05	6.56968e-07	0.000233629	1.88963e-05
LGG_RGNT	3.76877e-05	1.59211e-11	2.93703e-06	0.00014094	3.73939e-08	0.000207372	1.60464e-11	1.15412e-09	4.13729e-09	2.21015e-12	0.00203087	9.39871e-05	0.00652565	0.00159301	0.00459597	6.75059e-10	1.09493e-06	3.58202e-08	0.000237693	0.000481107	1.06999e-05	2.45441e-07	7.6929e-05	9.39402e-06
SCHW	0.000139172	3.08639e-11	1.82189e-06	5.92146e-05	1.1009e-07	0.000114587	3.73694e-11	9.02305e-10	3.19815e-09	5.0568e-12	0.0160681	0.000479866	0.00924753	0.00904425	0.00227347	7.76737e-10	2.54662e-06	8.42693e-08	0.00163554	0.00111546	2.31121e-05	6.82652e-07	0.000238528	2.48769e-05
LGG_SEGA	6.55001e-05	2.33227e-11	1.04475e-06	3.67183e-05	5.0054e-08	7.89133e-05	2.78925e-11	5.17761e-10	1.91453e-09	3.4607e-12	0.0475654	0.000188329	0.00306686	0.00774151	0.00482068	7.73478e-10	1.82258e-06	6.41444e-08	0.000329668	0.00740772	1.21064e-05	3.1456e-07	0.000100086	1.48046e-05
